# Supplementary material for: The Relationship between Injury Characteristics and Post-Traumatic Recovery after Diffuse Axonal Injury
Source: Biomedicines. 2024 Jan 29;12(2):311. doi: 10.3390/biomedicines12020311 (PMC10886783; doi:10.3390/biomedicines12020311)
Supplement: Supplementary file 1 [file biomedicines-12-00311-s001.zip]

Archive with 1 entries (1 files):
- biomedicines-2779212-supplementary.pdf
